# Supplementary material for: Regulation of age-dependent expression patterns of five transcription factors in Larix kaempferi
Source: For Res (Fayettev). 2023 Jul 31;3:18. doi: 10.48130/FR-2023-0018 (PMC11524251; doi:10.48130/FR-2023-0018)
Supplement: Supplementary file 1 — Supplementary data to this article can be found online. [file FR-2023-0018-S1.zip]

Archive with 4 entries (4 files):
- 10.48130_FR-2023-0018-Suppl-FigureS2.docx
- 10.48130_FR-2023-0018-Suppl-FigureS3.docx
- 10.48130_FR-2023-0018-Suppl-TableS1.docx
- 10.48130_FR-2023-0018-Suppl-FigureS1.docx
